# Supplementary material for: Emerging role of mutations in epigenetic regulators including MLL2 derived from The Cancer Genome Atlas for cervical cancer
Source: BMC Cancer. 2017 Apr 8;17:252. doi: 10.1186/s12885-017-3257-x (PMC5385072; doi:10.1186/s12885-017-3257-x)
Supplement: Supplementary file 5 — Mutated driver genes and variants in patients. (XLS 99 kb) [file 12885_2017_3257_MOESM5_ESM.xls]

## Sheet: DriverGene_Nonsynonymous_Varian
Table S3.Mutated driver genes and variants in patients
Gene	Core Pathway	Mutated Patient	Mutation Position	Codon Changes	Protein Position	Amino Acids Changes
ABL1	Cell Cycle/Apoptosis	TCGA-EK-A2RD	chr9:133738332	atG/atT	263	M/I
ABL1	Cell Cycle/Apoptosis	TCGA-EA-A3HR	chr9:133759592	Cga/Tga	658	R/*
ABL1	Cell Cycle/Apoptosis	TCGA-UC-A7PF	chr9:133750392	cCc/cGc	427	P/R
ABL1	Cell Cycle/Apoptosis	TCGA-MU-A5YI	chr9:133760730	cCt/cAt	1037	P/H
ABL1	Cell Cycle/Apoptosis	TCGA-C5-A7CM	chr9:133729451	gAa/gTa	46	E/V
ACVR1B	TGF-b	TCGA-DS-A1OB	chr12:52380709	cGa/cAa	456	R/Q
ACVR1B	TGF-b	TCGA-JX-A3Q0	chr12:52379000	gAc/gGc	376	D/G
AKT1	PI3K	TCGA-IR-A3LL	chr14:105258937	cGa/cAa	15	R/Q
ALK	PI3K; RAS	TCGA-C5-A1MH	chr2:29419650	Gaa/Aaa	1384	E/K
ALK	PI3K; RAS	TCGA-EA-A3HU	chr2:29498346	Gtc/Ttc	612	V/F
ALK	PI3K; RAS	TCGA-JW-A5VL	chr2:29543716	Gaa/Caa	483	E/Q
APC	APC	TCGA-FU-A3HZ	chr5:112177389	gAc/gGc	2033	D/G
APC	APC	TCGA-C5-A1BQ	chr5:112178870	Gat/Aat	2527	D/N
APC	APC	TCGA-EK-A2PK	chr5:112157655	Gat/Cat	459	D/H
APC	APC	TCGA-IR-A3LK	chr5:112174700	Gat/Aat	1137	D/N
APC	APC	TCGA-FU-A23K	chr5:112175921	Gaa/Caa	1544	E/Q
AR	Transcriptional Regulation	TCGA-EK-A3GK	chrX:66863102	Gag/Cag	541	E/Q
AR	Transcriptional Regulation	TCGA-C5-A1MN	chrX:66765955	Gag/Aag	323	E/K
AR	Transcriptional Regulation	TCGA-FU-A23L	chrX:66931424	gGa/gCa	689	G/A
AR	Transcriptional Regulation	TCGA-JX-A3PZ	chrX:66937348	caG/caC	734	Q/H
AR	Transcriptional Regulation	TCGA-EA-A410	chrX:66942681	gGg/gTg	821	G/V
ARID1A	Chromatin Modification	TCGA-HM-A4S6	chr1:27087531	tCt/tGt	702	S/C
ARID1A	Chromatin Modification	TCGA-DS-A7WH	chr1:27088756	Cag/Tag	789	Q/*
ARID1A	Chromatin Modification	TCGA-Q1-A73O	chr1:27099314	tCa/tTa	1184	S/L
ARID1A	Chromatin Modification	TCGA-HM-A4S6	chr1:27101468	Cag/Tag	1584	Q/*
ARID1A	Chromatin Modification	TCGA-HM-A4S6	chr1:27094413	Ctg/Atg	1041	L/M
ARID1A	Chromatin Modification	TCGA-IR-A3LA	chr1:27094341	Gag/Aag	1017	E/K
ARID1A	Chromatin Modification	TCGA-HM-A4S6	chr1:27094413	Ctg/Atg	1041	L/M
ARID1A	Chromatin Modification	TCGA-C5-A1MK	chr1:27059194	Cag/Tag	611	Q/*
ARID1A	Chromatin Modification	TCGA-FU-A57G	chr1:27057661	Caa/Taa	457	Q/*
ARID1A	Chromatin Modification	TCGA-C5-A1M9	chr1:27106648	Gga/Aga	2087	G/R
ARID1A	Chromatin Modification	TCGA-JW-A5VL	chr1:27100297	Gat/Aat	1337	D/N
ARID1A	Chromatin Modification	TCGA-EA-A410	chr1:27101066	Ggc/Agc	1450	G/S
ARID1A	Chromatin Modification	TCGA-HM-A4S6	chr1:27101288	Cat/Tat	1524	H/Y
ARID1A	Chromatin Modification	TCGA-FU-A3HZ	chr1:27106364	tCa/tAa	1992	S/*
ARID1A	Chromatin Modification	TCGA-JW-A5VH	chr1:27057988	Cag/Tag	566	Q/*
ARID1A	Chromatin Modification	TCGA-DS-A1OB	chr1:27094341	Gag/Aag	1017	E/K
ARID1A	Chromatin Modification	TCGA-C5-A1MK	chr1:27100988	Cag/Tag	1424	Q/*
ARID1A	Chromatin Modification	TCGA-FU-A3HZ	chr1:27106354	Cga/Tga	1989	R/*
ARID1A	Chromatin Modification	TCGA-HM-A4S6	chr1:27105679	Gaa/Taa	1764	E/*
ARID1A	Chromatin Modification	TCGA-HM-A4S6	chr1:27101468	Cag/Tag	1584	Q/*
ARID1A	Chromatin Modification	TCGA-HM-A4S6	chr1:27101288	Cat/Tat	1524	H/Y
ARID1A	Chromatin Modification	TCGA-C5-A1MI	chr1:27100375	Caa/Taa	1363	Q/*
ARID1B	Chromatin Modification	TCGA-IR-A3LK	chr6:157405973	Cct/Tct	739	P/S
ARID1B	Chromatin Modification	TCGA-FU-A3HZ	chr6:157519969	taT/taG	1346	Y/*
ARID1B	Chromatin Modification	TCGA-EA-A410	chr6:157522598	Cga/Tga	1624	R/*
ARID1B	Chromatin Modification	TCGA-C5-A2LT	chr6:157502211	Gag/Cag	1082	E/Q
ARID2	Chromatin Modification	TCGA-JW-A5VI	chr12:46246080	Cca/Gca	1392	P/A
ARID2	Chromatin Modification	TCGA-EA-A3HU	chr12:46245685	gAa/gGa	1260	E/G
ARID2	Chromatin Modification	TCGA-DG-A2KJ	chr12:46246279	tCa/tTa	1458	S/L
ARID2	Chromatin Modification	TCGA-JX-A3Q0	chr12:46231410	tCa/tTa	417	S/L
ARID2	Chromatin Modification	TCGA-FU-A23L	chr12:46211629	Atc/Gtc	199	I/V
ARID2	Chromatin Modification	TCGA-JW-A5VI	chr12:46245832	tCa/tGa	1309	S/*
ASXL1	Chromatin Modification	TCGA-C5-A2LS	chr20:31024506	Cca/Tca	1331	P/S
ASXL1	Chromatin Modification	TCGA-IR-A3LH	chr20:31023127	tCa/tGa	871	S/*
ASXL1	Chromatin Modification	TCGA-C5-A2LZ	chr20:31021697	Gag/Aag	566	E/K
ATM	DNA Damage Control	TCGA-IR-A3LL	chr11:108153542	Gaa/Aaa	1228	E/K
ATM	DNA Damage Control	TCGA-C5-A1MK	chr11:108160402	aGa/aAa	1437	R/K
ATM	DNA Damage Control	TCGA-Q1-A73O	chr11:108122745	Cca/Gca	597	P/A
ATM	DNA Damage Control	TCGA-EA-A3HU	chr11:108150308	ttG/ttC	1125	L/F
ATM	DNA Damage Control	TCGA-IR-A3LA	chr11:108199914	aGa/aCa	2419	R/T
ATM	DNA Damage Control	TCGA-JW-A5VL	chr11:108129735	tCt/tTt	800	S/F
ATM	DNA Damage Control	TCGA-JW-A5VG	chr11:108178704	Caa/Taa	1919	Q/*
ATM	DNA Damage Control	TCGA-C5-A1MH	chr11:108123635	Gaa/Aaa	632	E/K
ATM	DNA Damage Control	TCGA-FU-A3HZ	chr11:108129735	tCt/tTt	800	S/F
ATRX	Chromatin Modification	TCGA-IR-A3LA	chrX:76938673	tCa/tTa	692	S/L
ATRX	Chromatin Modification	TCGA-JX-A3Q0	chrX:76938516	atG/atA	744	M/I
ATRX	Chromatin Modification	TCGA-C5-A1BN	chrX:76938875	Gag/Cag	625	E/Q
ATRX	Chromatin Modification	TCGA-EA-A50E	chrX:76776919	Gtg/Atg	2345	V/M
ATRX	Chromatin Modification	TCGA-EK-A2PL	chrX:76874434	aAt/aTt	1763	N/I
ATRX	Chromatin Modification	TCGA-EK-A2R7	chrX:76874309	Cac/Aac	1805	H/N
ATRX	Chromatin Modification	TCGA-EK-A2RL	chrX:76778779	aCt/aAt	2267	T/N
ATRX	Chromatin Modification	TCGA-DG-A2KL	chrX:76939255	aGa/aCa	498	R/T
B2M	PI3K; RAS; MAPK	TCGA-DR-A0ZM	chr15:45007833	Gaa/Aaa	94	E/K
B2M	PI3K; RAS; MAPK	TCGA-C5-A7CK	chr15:45007645	tCa/tGa	31	S/*
BAP1	DNA Damage Control	TCGA-EA-A44S	chr3:52439883	Caa/Taa	277	Q/*
BAP1	DNA Damage Control	TCGA-C5-A1BM	chr3:52437782	tCa/tGa	460	S/*
BAP1	DNA Damage Control	TCGA-EK-A2RB	chr3:52439883	Caa/Taa	277	Q/*
BAP1	DNA Damage Control	TCGA-EK-A2RC	chr3:52437848	tCa/tGa	438	S/*
BCOR	Transcriptional Regulation	TCGA-JW-A5VH	chrX:39921444	aAt/aGt	1459	N/S
BCOR	Transcriptional Regulation	TCGA-JW-A5VL	chrX:39937175	tCa/tGa	3	S/*
BCOR	Transcriptional Regulation	TCGA-EA-A4BA	chrX:39921444	aAt/aGt	1459	N/S
BCOR	Transcriptional Regulation	TCGA-JX-A3Q0	chrX:39937175	tCa/tTa	3	S/L
BCOR	Transcriptional Regulation	TCGA-EA-A3HU	chrX:39922921	Gag/Tag	1263	E/*
BCOR	Transcriptional Regulation	TCGA-EA-A410	chrX:39923082	cGc/cAc	1209	R/H
BCOR	Transcriptional Regulation	TCGA-EK-A2R8	chrX:39934233	atG/atA	122	M/I
BCOR	Transcriptional Regulation	TCGA-DR-A0ZM	chrX:39932327	Cca/Aca	758	P/T
BRAF	RAS	TCGA-EA-A1QT	chr7:140482933	aCc/aTc	401	T/I
BRAF	RAS	TCGA-EK-A2RK	chr7:140550007	tgG/tgA	48	W/*
BRCA1	DNA Damage Control	TCGA-EK-A3GK	chr17:41246005	Gag/Cag	515	E/Q
BRCA1	DNA Damage Control	TCGA-DR-A0ZM	chr17:41226417	Gag/Aag	1557	E/K
BRCA1	DNA Damage Control	TCGA-EK-A2PG	chr17:41209115	aGa/aAa	1765	R/K
BRCA2	DNA Damage Control	TCGA-IR-A3LA	chr13:32914967	Caa/Taa	2159	Q/*
BRCA2	DNA Damage Control	TCGA-DS-A1OC	chr13:32910968	Gaa/Taa	826	E/*
BRCA2	DNA Damage Control	TCGA-LP-A4AW	chr13:32972342	tCa/tAa	3231	S/*
CARD11	Cell Cycle/Apoptosis	TCGA-DS-A0VM	chr7:2963931	Gag/Aag	626	E/K
CARD11	Cell Cycle/Apoptosis	TCGA-MY-A5BF	chr7:2969629	aaG/aaC	550	K/N
CARD11	Cell Cycle/Apoptosis	TCGA-MY-A5BF	chr7:2969629	aaG/aaC	550	K/N
CARD11	Cell Cycle/Apoptosis	TCGA-DG-A2KK	chr7:2979475	Gaa/Aaa	258	E/K
CARD11	Cell Cycle/Apoptosis	TCGA-EK-A2PG	chr7:2962373	Gag/Aag	722	E/K
CARD11	Cell Cycle/Apoptosis	TCGA-FU-A3HZ	chr7:2974166	tCg/tTg	480	S/L
CARD11	Cell Cycle/Apoptosis	TCGA-R2-A69V	chr7:2979539	ttG/ttC	236	L/F
CASP8	Cell Cycle/Apoptosis	TCGA-MY-A5BD	chr2:202149616	Gag/Tag	353	E/*
CASP8	Cell Cycle/Apoptosis	TCGA-DS-A0VL	chr2:202136259	tCa/tGa	168	S/*
CASP8	Cell Cycle/Apoptosis	TCGA-C5-A3HD	chr2:202149611	aTc/aAc	351	I/N
CASP8	Cell Cycle/Apoptosis	TCGA-IR-A3LL	chr2:202151270	Cag/Tag	524	Q/*
CASP8	Cell Cycle/Apoptosis	TCGA-R2-A69V	chr2:202141606	atC/atG	298	I/M
CASP8	Cell Cycle/Apoptosis	TCGA-C5-A3HL	chr2:202149751	Cag/Tag	398	Q/*
CASP8	Cell Cycle/Apoptosis	TCGA-C5-A7UE	chr2:202136259	tCa/tTa	168	S/L
CASP8	Cell Cycle/Apoptosis	TCGA-EX-A69L	chr2:202137499	Gag/Cag	243	E/Q
CASP8	Cell Cycle/Apoptosis	TCGA-DS-A7WI	chr2:202149755	tTc/tGc	399	F/C
CASP8	Cell Cycle/Apoptosis	TCGA-C5-A1BQ	chr2:202149751	Cag/Tag	398	Q/*
CBL	PI3K; RAS	TCGA-LP-A4AV	chr11:119149358	Gat/Aat	456	D/N
CDC73	Cell Cycle/Apoptosis	TCGA-DR-A0ZM	chr1:193121523	ttC/ttG	307	F/L
CDH1	APC	TCGA-IR-A3LH	chr16:68867208	Gat/Aat	819	D/N
CDH1	APC	TCGA-JX-A3Q0	chr16:68862194	gGa/gAa	761	G/E
CDKN2A	Cell Cycle/Apoptosis	TCGA-C5-A2LT	chr9:21970921	gAt/gGt	146	D/G
CEBPA	PI3K; RAS; MAPK	TCGA-JW-A5VL	chr19:33792306	Cgg/Tgg	339	R/W
CIC	RAS	TCGA-C5-A1MN	chr19:42796810	Cct/Act	1090	P/T
CIC	RAS	TCGA-IR-A3LH	chr19:42797347	Gag/Aag	1237	E/K
CIC	RAS	TCGA-EK-A3GK	chr19:42794092	Gag/Cag	485	E/Q
CIC	RAS	TCGA-LP-A4AV	chr19:42795860	tCa/tTa	950	S/L
CIC	RAS	TCGA-JW-A5VL	chr19:42795012	Gag/Aag	698	E/K
CIC	RAS	TCGA-C5-A3HE	chr19:42795024	Aat/Gat	702	N/D
CIC	RAS	TCGA-Q1-A73O	chr19:42791223	Gag/Cag	95	E/Q
CIC	RAS	TCGA-C5-A1MJ	chr19:42793213	Gac/Cac	369	D/H
CREBBP	Chromatin Modification; Transcriptional Regulation	TCGA-IR-A3LK	chr16:3900710	tCa/tTa	129	S/L
CREBBP	Chromatin Modification; Transcriptional Regulation	TCGA-C5-A1BJ	chr16:3900422	cCg/cTg	225	P/L
CREBBP	Chromatin Modification; Transcriptional Regulation	TCGA-EA-A1QT	chr16:3786138	Gat/Cat	1543	D/H
CREBBP	Chromatin Modification; Transcriptional Regulation	TCGA-EK-A2RC	chr16:3794922	Cga/Tga	1319	R/*
CREBBP	Chromatin Modification; Transcriptional Regulation	TCGA-EA-A410	chr16:3828120	Cgg/Tgg	669	R/W
CREBBP	Chromatin Modification; Transcriptional Regulation	TCGA-EK-A3GK	chr16:3817799	Gaa/Taa	1058	E/*
CREBBP	Chromatin Modification; Transcriptional Regulation	TCGA-IR-A3LK	chr16:3901001	tCa/tTa	32	S/L
CREBBP	Chromatin Modification; Transcriptional Regulation	TCGA-DS-A1OB	chr16:3817811	Gaa/Aaa	1054	E/K
CREBBP	Chromatin Modification; Transcriptional Regulation	TCGA-MY-A5BD	chr16:3900710	tCa/tAa	129	S/*
CREBBP	Chromatin Modification; Transcriptional Regulation	TCGA-DG-A2KM	chr16:3786798	atC/atG	1471	I/M
CREBBP	Chromatin Modification; Transcriptional Regulation	TCGA-LP-A4AV	chr16:3788618	Cgc/Tgc	1446	R/C
CREBBP	Chromatin Modification; Transcriptional Regulation	TCGA-C5-A2LX	chr16:3786748	cCa/cGa	1488	P/R
CREBBP	Chromatin Modification; Transcriptional Regulation	TCGA-EK-A3GK	chr16:3817784	Gaa/Taa	1063	E/*
CREBBP	Chromatin Modification; Transcriptional Regulation	TCGA-DR-A0ZM	chr16:3900459	Ctt/Ttt	213	L/F
CREBBP	Chromatin Modification; Transcriptional Regulation	TCGA-FU-A23K	chr16:3900914	cCa/cTa	61	P/L
CRLF2	STAT	TCGA-Q1-A6DW	chrX:1315003	Gag/Cag	220	E/Q
CSF1R	PI3K; RAS	TCGA-C5-A1BK	chr5:149453030	Gag/Cag	306	E/Q
CSF1R	PI3K; RAS	TCGA-IR-A3LK	chr5:149450125	ttC/ttA	364	F/L
CTNNB1	APC	TCGA-IR-A3LA	chr3:41277973	tCt/tGt	646	S/C
CTNNB1	APC	TCGA-EA-A410	chr3:41280637	cGt/cAt	717	R/H
CTNNB1	APC	TCGA-EK-A2RJ	chr3:41279559	cGc/cAc	710	R/H
CYLD	Cell Cycle/Apoptosis	TCGA-EA-A3HU	chr16:50813848	Gaa/Caa	471	E/Q
DAXX	Chromatin Modification; Cell Cycle/Apoptosis	TCGA-JW-A5VL	chr6:33286832	tCt/tTt	702	S/F
DAXX	Chromatin Modification; Cell Cycle/Apoptosis	TCGA-JW-A5VL	chr6:33289038	Gaa/Aaa	172	E/K
DNMT1	Chromatin Modification	TCGA-JW-A852	chr19:10273368	tCt/tTt	328	S/F
DNMT1	Chromatin Modification	TCGA-EA-A3HS	chr19:10291101	Gat/Cat	124	D/H
DNMT1	Chromatin Modification	TCGA-FU-A3HZ	chr19:10265036	cAa/cCa	651	Q/P
DNMT1	Chromatin Modification	TCGA-IR-A3LA	chr19:10254660	atC/atG	966	I/M
DNMT3A	Chromatin Modification	TCGA-DR-A0ZM	chr2:25505330	cGa/cAa	143	R/Q
DNMT3A	Chromatin Modification	TCGA-Q1-A73O	chr2:25469588	Gac/Aac	394	D/N
EGFR	PI3K; RAS	TCGA-C5-A1BM	chr7:55249134	tCc/tGc	811	S/C
EGFR	PI3K; RAS	TCGA-C5-A1BM	chr7:55249069	atC/atG	789	I/M
EGFR	PI3K; RAS	TCGA-C5-A2M2	chr7:55272966	Gtt/Att	1097	V/I
EGFR	PI3K; RAS	TCGA-IR-A3LA	chr7:55231442	Gtg/Ctg	550	V/L
EP300	Chromatin Modification; APC; TGF-b; NOTCH	TCGA-JX-A3Q0	chr22:41543930	Caa/Taa	741	Q/*
EP300	Chromatin Modification; APC; TGF-b; NOTCH	TCGA-RA-A741	chr22:41573773	Cag/Aag	2020	Q/K
EP300	Chromatin Modification; APC; TGF-b; NOTCH	TCGA-EK-A3GK	chr22:41574358	Caa/Taa	2215	Q/*
EP300	Chromatin Modification; APC; TGF-b; NOTCH	TCGA-EA-A3QD	chr22:41564513	cGa/cAa	1312	R/Q
EP300	Chromatin Modification; APC; TGF-b; NOTCH	TCGA-JW-A852	chr22:41565529	Gat/Aat	1399	D/N
EP300	Chromatin Modification; APC; TGF-b; NOTCH	TCGA-C5-A2LY	chr22:41543909	Cag/Tag	734	Q/*
EP300	Chromatin Modification; APC; TGF-b; NOTCH	TCGA-EK-A2PM	chr22:41562645	agG/agT	1283	R/S
EP300	Chromatin Modification; APC; TGF-b; NOTCH	TCGA-MY-A5BD	chr22:41545129	Gta/Ata	777	V/I
EP300	Chromatin Modification; APC; TGF-b; NOTCH	TCGA-FU-A3NI	chr22:41572870	Cag/Tag	1719	Q/*
EP300	Chromatin Modification; APC; TGF-b; NOTCH	TCGA-LP-A5U2	chr22:41547874	tCa/tGa	952	S/*
EP300	Chromatin Modification; APC; TGF-b; NOTCH	TCGA-C5-A7CG	chr22:41565529	Gat/Aat	1399	D/N
EP300	Chromatin Modification; APC; TGF-b; NOTCH	TCGA-MY-A5BE	chr22:41565529	Gat/Aat	1399	D/N
EP300	Chromatin Modification; APC; TGF-b; NOTCH	TCGA-IR-A3LK	chr22:41521980	tCa/tGa	281	S/*
EP300	Chromatin Modification; APC; TGF-b; NOTCH	TCGA-EK-A2RK	chr22:41545822	Cag/Tag	813	Q/*
EP300	Chromatin Modification; APC; TGF-b; NOTCH	TCGA-FU-A3HY	chr22:41569751	tCa/tTa	1581	S/L
EP300	Chromatin Modification; APC; TGF-b; NOTCH	TCGA-C5-A1MH	chr22:41525927	tCa/tGa	401	S/*
EP300	Chromatin Modification; APC; TGF-b; NOTCH	TCGA-JX-A3Q0	chr22:41574469	Gag/Tag	2252	E/*
EP300	Chromatin Modification; APC; TGF-b; NOTCH	TCGA-EK-A2R8	chr22:41533715	Caa/Taa	561	Q/*
EP300	Chromatin Modification; APC; TGF-b; NOTCH	TCGA-C5-A7UH	chr22:41572405	cGa/cAa	1645	R/Q
EP300	Chromatin Modification; APC; TGF-b; NOTCH	TCGA-IR-A3LK	chr22:41489064	tCa/tGa	19	S/*
EP300	Chromatin Modification; APC; TGF-b; NOTCH	TCGA-EA-A5O9	chr22:41565529	Gat/Aat	1399	D/N
EP300	Chromatin Modification; APC; TGF-b; NOTCH	TCGA-EA-A3HU	chr22:41537053	gCg/gTg	627	A/V
EP300	Chromatin Modification; APC; TGF-b; NOTCH	TCGA-EX-A1H5	chr22:41565529	Gat/Aat	1399	D/N
ERBB2	PI3K; RAS	TCGA-IR-A3LK	chr17:37871593	gaG/gaC	401	E/D
ERBB2	PI3K; RAS	TCGA-IR-A3LF	chr17:37881425	Gac/Aac	873	D/N
ERBB2	PI3K; RAS	TCGA-JW-A852	chr17:37868208	tCc/tTc	310	S/F
ERBB2	PI3K; RAS	TCGA-IR-A3LF	chr17:37879603	Ggc/Cgc	660	G/R
ERBB2	PI3K; RAS	TCGA-EA-A410	chr17:37866444	tCt/tAt	250	S/Y
ERBB2	PI3K; RAS	TCGA-C5-A1BQ	chr17:37866407	Gag/Aag	238	E/K
ERBB2	PI3K; RAS	TCGA-FU-A3NI	chr17:37868208	tCc/tTc	310	S/F
ERBB2	PI3K; RAS	TCGA-IR-A3LI	chr17:37868208	tCc/tTc	310	S/F
ERBB2	PI3K; RAS	TCGA-DS-A1OB	chr17:37868208	tCc/tTc	310	S/F
ERBB2	PI3K; RAS	TCGA-EK-A3GM	chr17:37866671	Gag/Cag	280	E/Q
ERBB2	PI3K; RAS	TCGA-C5-A1MJ	chr17:37868208	tCc/tTc	310	S/F
EZH2	Chromatin Modification	TCGA-C5-A1M9	chr7:148515119	Ccc/Tcc	364	P/S
EZH2	Chromatin Modification	TCGA-EX-A69L	chr7:148523576	Gac/Cac	293	D/H
EZH2	Chromatin Modification	TCGA-IR-A3LA	chr7:148506428	tCg/tTg	695	S/L
FBXW7	NOTCH	TCGA-HM-A3JJ	chr4:153268138	Cga/Tga	224	R/*
FBXW7	NOTCH	TCGA-EA-A410	chr4:153249385	Cgt/Tgt	465	R/C
FBXW7	NOTCH	TCGA-HM-A3JJ	chr4:153268138	Cga/Tga	224	R/*
FBXW7	NOTCH	TCGA-EK-A2RL	chr4:153249384	cGt/cTt	465	R/L
FBXW7	NOTCH	TCGA-C5-A7CG	chr4:153268138	Cga/Tga	224	R/*
FBXW7	NOTCH	TCGA-EK-A3GN	chr4:153251907	Cga/Tga	367	R/*
FBXW7	NOTCH	TCGA-DS-A0VN	chr4:153247245	taT/taA	519	Y/*
FBXW7	NOTCH	TCGA-EA-A410	chr4:153259064	Ctt/Ttt	251	L/F
FBXW7	NOTCH	TCGA-EA-A3HQ	chr4:153249385	Cgt/Tgt	465	R/C
FBXW7	NOTCH	TCGA-Q1-A73O	chr4:153258986	Caa/Gaa	277	Q/E
FBXW7	NOTCH	TCGA-JW-A5VJ	chr4:153247280	Caa/Taa	508	Q/*
FBXW7	NOTCH	TCGA-EK-A2R7	chr4:153245393	Gat/Cat	600	D/H
FBXW7	NOTCH	TCGA-EA-A50E	chr4:153253770	tgG/tgA	321	W/*
FBXW7	NOTCH	TCGA-EK-A2PL	chr4:153247367	Cga/Gga	479	R/G
FBXW7	NOTCH	TCGA-FU-A2QG	chr4:153247304	Cat/Gat	500	H/D
FBXW7	NOTCH	TCGA-Q1-A73O	chr4:153244184	cGa/cAa	658	R/Q
FBXW7	NOTCH	TCGA-FU-A57G	chr4:153247366	cGa/cAa	479	R/Q
FBXW7	NOTCH	TCGA-C5-A1M9	chr4:153245393	Gat/Aat	600	D/N
FBXW7	NOTCH	TCGA-EA-A3QE	chr4:153249385	Cgt/Tgt	465	R/C
FBXW7	NOTCH	TCGA-FU-A5XV	chr4:153249384	cGt/cAt	465	R/H
FGFR2	PI3K; RAS ; STAT	TCGA-Q1-A73O	chr10:123239462	tCa/tTa	793	S/L
FGFR2	PI3K; RAS ; STAT	TCGA-EK-A2R9	chr10:123246890	Gta/Ata	680	V/I
FLT3	RAS; PI3K; STAT	TCGA-JW-A5VK	chr13:28601288	aCa/aTa	715	T/I
FLT3	RAS; PI3K; STAT	TCGA-EK-A2PG	chr13:28608102	Gga/Aga	622	G/R
FUBP1	Cell Cycle/Apoptosis	TCGA-FU-A3HZ	chr1:78428511	Cgt/Tgt	430	R/C
FUBP1	Cell Cycle/Apoptosis	TCGA-C5-A2LZ	chr1:78444657	tCt/tTt	11	S/F
GATA1	NOTCH, TGF-b	TCGA-DR-A0ZM	chrX:48650370	Gag/Aag	114	E/K
GATA1	NOTCH, TGF-b	TCGA-EK-A2R9	chrX:48652558	cCg/cTg	410	P/L
GNA11	PI3K; RAS; MAPK	TCGA-C5-A7UH	chr19:3119049	Gag/Aag	245	E/K
GNA11	PI3K; RAS; MAPK	TCGA-C5-A1MK	chr19:3110178	atC/atG	56	I/M
GNA11	PI3K; RAS; MAPK	TCGA-LP-A5U2	chr19:3119037	Gag/Aag	241	E/K
GNAQ	PI3K;RAS; MAPK	TCGA-FU-A40J	chr9:80409438	Atc/Gtc	226	I/V
GNAQ	PI3K;RAS; MAPK	TCGA-Q1-A73O	chr9:80336364	Gac/Aac	319	D/N
GNAS	APC; PI3K; TGF-b, RAS	TCGA-C5-A3HD	chr20:57429140	Ccc/Gcc	274	P/A
GNAS	APC; PI3K; TGF-b, RAS	TCGA-EK-A2RN	chr20:57485827	ttC/ttG	1019	F/L
H3F3A	Chromatin Modification	TCGA-DS-A1OB	chr1:226252060	cGt/cCt	3	R/P
H3F3A	Chromatin Modification	TCGA-EK-A2RB	chr1:226252066	aAg/aTg	5	K/M
H3F3A	Chromatin Modification	TCGA-C5-A1M6	chr1:226252059	Cgt/Tgt	3	R/C
HIST1H3B	Chromatin Modification	TCGA-C5-A1BQ	chr6:26032045	Gat/Aat	82	D/N
HNF1A	APC	TCGA-EA-A410	chr12:121426820	Cga/Tga	171	R/*
HRAS	RAS	TCGA-LP-A4AV	chr11:533515	Gct/Act	130	A/T
IKZF1	Transcriptional Regulation	TCGA-DS-A0VN	chr7:50468081	cGc/cAc	397	R/H
IKZF1	Transcriptional Regulation	TCGA-DR-A0ZM	chr7:50468297	cGa/cCa	469	R/P
JAK1	STAT	TCGA-EK-A2H0	chr1:65332599	Gaa/Aaa	314	E/K
JAK2	STAT	TCGA-EK-A2PG	chr9:5055739	tCa/tGa	336	S/*
JAK2	STAT	TCGA-FU-A3HZ	chr9:5050791	Gaa/Taa	192	E/*
JAK2	STAT	TCGA-C5-A1MN	chr9:5080270	Gaa/Aaa	725	E/K
JAK2	STAT	TCGA-FU-A3HZ	chr9:5090886	Gaa/Taa	1012	E/*
JAK2	STAT	TCGA-DR-A0ZM	chr9:5089755	Cag/Aag	885	Q/K
JAK2	STAT	TCGA-EA-A410	chr9:5090448	Cgg/Tgg	922	R/W
JAK2	STAT	TCGA-EA-A50E	chr9:5123048	tCa/tTa	1035	S/L
JAK2	STAT	TCGA-C5-A2LZ	chr9:5123014	Gaa/Taa	1024	E/*
JAK3	STAT	TCGA-EA-A3QD	chr19:17942593	Cgg/Tgg	899	R/W
JAK3	STAT	TCGA-JW-A5VL	chr19:17948788	Gag/Cag	552	E/Q
KDM5C	Chromatin Modification	TCGA-EA-A3HU	chrX:53222364	Gag/Aag	1490	E/K
KDM5C	Chromatin Modification	TCGA-JX-A3Q0	chrX:53223512	Gag/Aag	1283	E/K
KDM5C	Chromatin Modification	TCGA-C5-A2LZ	chrX:53228252	tCa/tGa	717	S/*
KDM6A	Chromatin Modification	TCGA-LP-A4AV	chrX:44949031	Gaa/Aaa	1198	E/K
KDM6A	Chromatin Modification	TCGA-EK-A3GK	chrX:44929353	tCa/tTa	818	S/L
KDM6A	Chromatin Modification	TCGA-EK-A3GK	chrX:44928921	tCt/tAt	674	S/Y
KDM6A	Chromatin Modification	TCGA-EK-A3GK	chrX:44929362	tCa/tGa	821	S/*
KDM6A	Chromatin Modification	TCGA-EK-A3GK	chrX:44929341	tCt/tTt	814	S/F
KDM6A	Chromatin Modification	TCGA-EK-A3GK	chrX:44929242	tCt/tAt	781	S/Y
KDM6A	Chromatin Modification	TCGA-EK-A3GK	chrX:44929322	Cat/Tat	808	H/Y
KDM6A	Chromatin Modification	TCGA-EK-A3GK	chrX:44928929	Cag/Tag	677	Q/*
KDM6A	Chromatin Modification	TCGA-EA-A3HU	chrX:44922854	tTt/tGt	572	F/C
KDM6A	Chromatin Modification	TCGA-DS-A0VK	chrX:44942757	Gta/Ata	1113	V/I
KDM6A	Chromatin Modification	TCGA-HM-A6W2	chrX:44920617	Gta/Ata	460	V/I
KIT	PI3K; RAS; STAT	TCGA-EK-A2GZ	chr4:55594198	cGg/cAg	634	R/Q
KIT	PI3K; RAS; STAT	TCGA-EK-A3GK	chr4:55595645	tCt/tTt	712	S/F
KIT	PI3K; RAS; STAT	TCGA-IR-A3LA	chr4:55603353	atG/atA	903	M/I
MLL3	Chromatin Modification	TCGA-JX-A3Q0	chr7:151878287	Cag/Tag	2220	Q/*
MLL3	Chromatin Modification	TCGA-C5-A7UH	chr7:151874923	Cag/Tag	2539	Q/*
MLL3	Chromatin Modification	TCGA-C5-A1BQ	chr7:151879322	Cag/Tag	1875	Q/*
MLL3	Chromatin Modification	TCGA-DR-A0ZM	chr7:151859593	tCa/tGa	3690	S/*
MLL3	Chromatin Modification	TCGA-C5-A1BQ	chr7:151878871	tCa/tGa	2025	S/*
MLL3	Chromatin Modification	TCGA-EK-A3GJ	chr7:151878287	Cag/Tag	2220	Q/*
MLL3	Chromatin Modification	TCGA-C5-A2LZ	chr7:151873585	Cag/Tag	2985	Q/*
MLL3	Chromatin Modification	TCGA-JW-A5VL	chr7:151860765	atG/atA	3299	M/I
MLL3	Chromatin Modification	TCGA-EK-A2RD	chr7:151873963	Cac/Tac	2859	H/Y
MLL3	Chromatin Modification	TCGA-Q1-A5R2	chr7:151860728	Cag/Tag	3312	Q/*
MLL3	Chromatin Modification	TCGA-EK-A3GK	chr7:151877103	Ctt/Gtt	2420	L/V
MLL3	Chromatin Modification	TCGA-C5-A1BJ	chr7:151856085	Gaa/Aaa	3845	E/K
MLL3	Chromatin Modification	TCGA-JX-A3Q0	chr7:151878464	Caa/Taa	2161	Q/*
MLL3	Chromatin Modification	TCGA-Q1-A6DW	chr7:151877154	Cga/Tga	2403	R/*
MLL3	Chromatin Modification	TCGA-DR-A0ZM	chr7:151860641	Cct/Act	3341	P/T
MLL3	Chromatin Modification	TCGA-EA-A3HS	chr7:151871282	gCc/gTc	3103	A/V
MLL3	Chromatin Modification	TCGA-Q1-A73O	chr7:151877932	tCa/tTa	2338	S/L
MLL3	Chromatin Modification	TCGA-DS-A1OB	chr7:152027747	Cga/Tga	110	R/*
MLL3	Chromatin Modification	TCGA-HM-A4S6	chr7:151842368	Gag/Tag	4682	E/*
MLL3	Chromatin Modification	TCGA-DR-A0ZM	chr7:151919142	tCa/tGa	1148	S/*
MLL3	Chromatin Modification	TCGA-C5-A3HL	chr7:151864248	Cag/Tag	3245	Q/*
MLL3	Chromatin Modification	TCGA-C5-A7CH	chr7:151849976	Gag/Aag	4114	E/K
MLL3	Chromatin Modification	TCGA-HM-A4S6	chr7:151842368	Gag/Tag	4682	E/*
MLL3	Chromatin Modification	TCGA-MU-A51Y	chr7:151876977	Cag/Tag	2462	Q/*
MLL3	Chromatin Modification	TCGA-DG-A2KJ	chr7:151877164	aaG/aaC	2399	K/N
MLL3	Chromatin Modification	TCGA-C5-A1BL	chr7:151845151	Gaa/Taa	4621	E/*
MLL3	Chromatin Modification	TCGA-JX-A3Q0	chr7:151947007	aaG/aaC	589	K/N
MLL3	Chromatin Modification	TCGA-EK-A2RC	chr7:151917668	Cag/Tag	1218	Q/*
MLL3	Chromatin Modification	TCGA-EX-A1H6	chr7:151836855	Cga/Tga	4789	R/*
MLL3	Chromatin Modification	TCGA-UC-A7PF	chr7:151877100	Caa/Taa	2421	Q/*
MLL3	Chromatin Modification	TCGA-C5-A2LZ	chr7:151919142	tCa/tGa	1148	S/*
MLL3	Chromatin Modification	TCGA-Q1-A73O	chr7:151902229	tCa/tGa	1308	S/*
MLL2	Chromatin Modification	TCGA-Q1-A5R2	chr12:49437523	Gcc/Acc	1788	A/T
MLL2	Chromatin Modification	TCGA-C5-A3HE	chr12:49425449	Cag/Tag	4347	Q/*
MLL2	Chromatin Modification	TCGA-UC-A7PF	chr12:49425059	Ggg/Agg	4477	G/R
MLL2	Chromatin Modification	TCGA-IR-A3LL	chr12:49442540	Gat/Cat	1345	D/H
MLL2	Chromatin Modification	TCGA-UC-A7PF	chr12:49424551	Gag/Cag	4558	E/Q
MLL2	Chromatin Modification	TCGA-EA-A3HQ	chr12:49434580	Gat/Aat	2325	D/N
MLL2	Chromatin Modification	TCGA-IR-A3LL	chr12:49434618	tCa/tGa	2312	S/*
MLL2	Chromatin Modification	TCGA-IR-A3LB	chr12:49447821	Cta/Ata	205	L/I
MLL2	Chromatin Modification	TCGA-EA-A3HS	chr12:49425056	Cgg/Tgg	4478	R/W
MLL2	Chromatin Modification	TCGA-UC-A7PF	chr12:49420619	Gat/Aat	5044	D/N
MLL2	Chromatin Modification	TCGA-IR-A3LL	chr12:49434544	Cag/Gag	2337	Q/E
MLL2	Chromatin Modification	TCGA-Q1-A5R2	chr12:49434256	Gaa/Taa	2433	E/*
MLL2	Chromatin Modification	TCGA-JW-A5VL	chr12:49418679	Gac/Tac	5279	D/Y
MLL2	Chromatin Modification	TCGA-UC-A7PF	chr12:49420832	Gat/Cat	4973	D/H
MLL2	Chromatin Modification	TCGA-LP-A5U2	chr12:49444286	Cag/Tag	1029	Q/*
MLL2	Chromatin Modification	TCGA-DS-A0VK	chr12:49420492	cGa/cAa	5086	R/Q
MLL2	Chromatin Modification	TCGA-C5-A1BQ	chr12:49416091	Gat/Cat	5462	D/H
MLL2	Chromatin Modification	TCGA-IR-A3LL	chr12:49435470	Cgg/Tgg	2068	R/W
MLL2	Chromatin Modification	TCGA-C5-A1MN	chr12:49438040	Aaa/Taa	1711	K/*
MLL2	Chromatin Modification	TCGA-IR-A3LL	chr12:49442546	Gac/Aac	1343	D/N
MLL2	Chromatin Modification	TCGA-EA-A3HS	chr12:49438082	Ggt/Tgt	1697	G/C
MLL2	Chromatin Modification	TCGA-C5-A1ML	chr12:49434415	Cag/Tag	2380	Q/*
MLL2	Chromatin Modification	TCGA-C5-A1ML	chr12:49425644	Cga/Tga	4282	R/*
MLL2	Chromatin Modification	TCGA-EA-A6QX	chr12:49420007	Cag/Tag	5248	Q/*
MLL2	Chromatin Modification	TCGA-DS-A1OB	chr12:49428629	Cag/Tag	3441	Q/*
MLL2	Chromatin Modification	TCGA-IR-A3LL	chr12:49442510	Gaa/Aaa	1355	E/K
MLL2	Chromatin Modification	TCGA-C5-A1BQ	chr12:49426526	Cag/Tag	3988	Q/*
MLL2	Chromatin Modification	TCGA-HG-A2PA	chr12:49439723	cCc/cTc	1574	P/L
MLL2	Chromatin Modification	TCGA-C5-A2LZ	chr12:49441780	Cag/Tag	1402	Q/*
MLL2	Chromatin Modification	TCGA-IR-A3LL	chr12:49438611	Gag/Aag	1627	E/K
KRAS	RAS	TCGA-JW-A5VH	chr12:25398257	aTa/aGa	21	I/R
LMO1	Transcriptional Regulation	TCGA-JX-A3Q0	chr11:8251899	Gag/Aag	60	E/K
MAP2K1	RAS	TCGA-EA-A3HS	chr15:66777404	gCg/gTg	257	A/V
MAP2K1	RAS	TCGA-EA-A410	chr15:66727430	cGc/cAc	49	R/H
MAP2K1	RAS	TCGA-EA-A410	chr15:66727424	cGa/cAa	47	R/Q
MAP2K1	RAS	TCGA-EK-A2RA	chr15:66782079	aGa/aAa	349	R/K
MAP3K1	RAS; MAPK	TCGA-EA-A3HU	chr5:56184171	gCt/gTt	1459	A/V
MAP3K1	RAS; MAPK	TCGA-IR-A3LA	chr5:56155681	tCa/tTa	258	S/L
MDM2	Cell Cycle/Apoptosis	TCGA-FU-A3HZ	chr12:69210688	Ttg/Gtg	91	L/V
MED12	Cell Cycle/Apoptosis; TGF-b	TCGA-FU-A3HZ	chrX:70357069	Cgc/Tgc	1862	R/C
MED12	Cell Cycle/Apoptosis; TGF-b	TCGA-IR-A3LI	chrX:70341568	Cag/Tag	335	Q/*
MED12	Cell Cycle/Apoptosis; TGF-b	TCGA-C5-A1M7	chrX:70348264	Ttc/Ctc	1110	F/L
MED12	Cell Cycle/Apoptosis; TGF-b	TCGA-EK-A2H0	chrX:70342457	Ggc/Cgc	450	G/R
MED12	Cell Cycle/Apoptosis; TGF-b	TCGA-EA-A410	chrX:70345265	cGa/cAa	764	R/Q
MED12	Cell Cycle/Apoptosis; TGF-b	TCGA-BI-A20A	chrX:70342153	tCc/tAc	402	S/Y
MED12	Cell Cycle/Apoptosis; TGF-b	TCGA-FU-A3TQ	chrX:70344125	Cga/Tga	621	R/*
MED12	Cell Cycle/Apoptosis; TGF-b	TCGA-EA-A3HS	chrX:70343029	Gtg/Atg	524	V/M
MED12	Cell Cycle/Apoptosis; TGF-b	TCGA-EK-A2RC	chrX:70341487	Cag/Gag	308	Q/E
MET	PI3K; RAS	TCGA-C5-A1BQ	chr7:116371803	Gac/Cac	428	D/H
MLH1	DNA Damage Control	TCGA-HM-A4S6	chr3:37067215	Gat/Aat	376	D/N
MLH1	DNA Damage Control	TCGA-HM-A4S6	chr3:37067215	Gat/Aat	376	D/N
MSH2	DNA Damage Control	TCGA-DG-A2KL	chr2:47703697	Gct/Act	733	A/T
MSH2	DNA Damage Control	TCGA-EK-A2R7	chr2:47630504	ttC/ttG	58	F/L
MSH6	DNA Damage Control	TCGA-FU-A3HZ	chr2:48032840	Gaa/Taa	1214	E/*
MYC	Cell Cycle/Apoptosis	TCGA-JW-A5VL	chr8:128752825	tCc/tTc	329	S/F
MYC	Cell Cycle/Apoptosis	TCGA-DS-A1OB	chr8:128750945	tCa/tTa	161	S/L
MYCN	Cell Cycle/Apoptosis	TCGA-EA-A6QX	chr2:16086128	gCc/gTc	435	A/V
NCOA3	Chromatin Modification	TCGA-EA-A410	chr20:46268749	Gat/Aat	1012	D/N
NCOA3	Chromatin Modification	TCGA-C5-A1BK	chr20:46265142	tCc/tGc	671	S/C
NCOR1	Chromatin Modification	TCGA-C5-A3HE	chr17:16012109	Gac/Cac	725	D/H
NCOR1	Chromatin Modification	TCGA-Q1-A73O	chr17:15978916	aGa/aAa	1201	R/K
NCOR1	Chromatin Modification	TCGA-LP-A7HU	chr17:15964768	tCg/tTg	1943	S/L
NCOR1	Chromatin Modification	TCGA-EA-A3HU	chr17:15976879	atT/atG	1225	I/M
NF1	RAS	TCGA-DS-A0VN	chr17:29528441	Cag/Tag	400	Q/*
NF1	RAS	TCGA-IR-A3LK	chr17:29527570	tCt/tGt	340	S/C
NF1	RAS	TCGA-EA-A410	chr17:29496986	gAt/gTt	186	D/V
NF1	RAS	TCGA-DS-A0VK	chr17:29556206	tCt/tAt	858	S/Y
NF1	RAS	TCGA-DS-A0VK	chr17:29554588	atC/atG	791	I/M
NF1	RAS	TCGA-IR-A3LK	chr17:29546122	Cag/Tag	543	Q/*
NF1	RAS	TCGA-IR-A3LK	chr17:29509567	Gaa/Taa	258	E/*
NF1	RAS	TCGA-FU-A3HZ	chr17:29677227	Cga/Tga	2450	R/*
NF1	RAS	TCGA-IR-A3LL	chr17:29661936	Gat/Aat	1965	D/N
NF1	RAS	TCGA-EA-A5FO	chr17:29559809	Cgg/Tgg	1136	R/W
NF1	RAS	TCGA-Q1-A5R3	chr17:29585383	Cag/Tag	1399	Q/*
NF1	RAS	TCGA-EK-A2RD	chr17:29557345	Gaa/Aaa	1020	E/K
NF2	APC	TCGA-EK-A2H1	chr22:30070877	Gag/Tag	465	E/*
NF2	APC	TCGA-C5-A7CO	chr22:30000004	gCt/gTt	6	A/V
NF2	APC	TCGA-DR-A0ZM	chr22:30077525	Ctg/Gtg	558	L/V
NFE2L2	Cell Cycle/Apoptosis	TCGA-JX-A3Q0	chr2:178098960	Gat/Tat	29	D/Y
NFE2L2	Cell Cycle/Apoptosis	TCGA-DS-A3LQ	chr2:178098816	Gat/Tat	77	D/Y
NFE2L2	Cell Cycle/Apoptosis	TCGA-JW-A852	chr2:178098944	cGa/cAa	34	R/Q
NFE2L2	Cell Cycle/Apoptosis	TCGA-IR-A3LH	chr2:178098808	gaG/gaT	79	E/D
NFE2L2	Cell Cycle/Apoptosis	TCGA-C5-A1BL	chr2:178097218	Gaa/Taa	166	E/*
NFE2L2	Cell Cycle/Apoptosis	TCGA-C5-A1MN	chr2:178098960	Gat/Cat	29	D/H
NFE2L2	Cell Cycle/Apoptosis	TCGA-DS-A0VK	chr2:178098799	gaA/gaT	82	E/D
NFE2L2	Cell Cycle/Apoptosis	TCGA-HG-A2PA	chr2:178098810	Gag/Aag	79	E/K
NFE2L2	Cell Cycle/Apoptosis	TCGA-EK-A2PI	chr2:178098816	Gat/Cat	77	D/H
NFE2L2	Cell Cycle/Apoptosis	TCGA-JW-A5VL	chr2:178096533	ttG/ttC	266	L/F
NFE2L2	Cell Cycle/Apoptosis	TCGA-DS-A0VM	chr2:178098960	Gat/Cat	29	D/H
NFE2L2	Cell Cycle/Apoptosis	TCGA-JW-A5VL	chr2:178097980	Gag/Cag	134	E/Q
NFE2L2	Cell Cycle/Apoptosis	TCGA-DR-A0ZM	chr2:178095787	aGa/aCa	515	R/T
NFE2L2	Cell Cycle/Apoptosis	TCGA-JW-A5VL	chr2:178096229	Gac/Cac	368	D/H
NFE2L2	Cell Cycle/Apoptosis	TCGA-C5-A1BL	chr2:178096193	Gag/Cag	380	E/Q
NOTCH1	NOTCH	TCGA-C5-A1MN	chr9:139401856	Gag/Cag	1182	E/Q
NOTCH1	NOTCH	TCGA-EK-A3GK	chr9:139413262	Gag/Aag	294	E/K
NOTCH1	NOTCH	TCGA-Q1-A5R2	chr9:139402806	tGc/tAc	1068	C/Y
NOTCH1	NOTCH	TCGA-EK-A2RO	chr9:139412684	tGc/tAc	387	C/Y
NOTCH1	NOTCH	TCGA-C5-A1MN	chr9:139399887	tgG/tgC	1487	W/C
NOTCH1	NOTCH	TCGA-C5-A7X3	chr9:139412345	Ggc/Tgc	434	G/C
NOTCH1	NOTCH	TCGA-MU-A5YI	chr9:139412245	tGc/tAc	467	C/Y
NOTCH1	NOTCH	TCGA-C5-A1MN	chr9:139400124	gaG/gaT	1408	E/D
NOTCH1	NOTCH	TCGA-C5-A1MN	chr9:139400126	Gag/Aag	1408	E/K
NOTCH2	NOTCH	TCGA-C5-A1BQ	chr1:120468354	tCt/tGt	1362	S/C
NOTCH2	NOTCH	TCGA-C5-A1BQ	chr1:120468178	Cct/Tct	1421	P/S
NOTCH2	NOTCH	TCGA-DR-A0ZM	chr1:120458064	agT/agG	2427	S/R
NOTCH2	NOTCH	TCGA-EA-A410	chr1:120464968	Cga/Tga	1702	R/*
NOTCH2	NOTCH	TCGA-C5-A2LX	chr1:120458453	Cgg/Tgg	2298	R/W
NOTCH2	NOTCH	TCGA-JW-A5VJ	chr1:120497829	Gag/Cag	685	E/Q
NOTCH2	NOTCH	TCGA-IR-A3LI	chr1:120458453	Cgg/Tgg	2298	R/W
NPM1	Cell Cycle/Apoptosis	TCGA-Q1-A73O	chr5:170827185	Gaa/Aaa	185	E/K
NRAS	RAS	TCGA-LP-A4AV	chr1:115256495	atG/atA	72	M/I
PBRM1	Chromatin Modification	TCGA-EK-A2R8	chr3:52668757	Cag/Tag	388	Q/*
PBRM1	Chromatin Modification	TCGA-C5-A1M6	chr3:52651372	aTc/aAc	575	I/N
PBRM1	Chromatin Modification	TCGA-EK-A2R8	chr3:52668791	atC/atG	376	I/M
PIK3CA	PI3K	TCGA-Q1-A6DV	chr3:178917478	gGt/gAt	118	G/D
PIK3CA	PI3K	TCGA-C5-A7UH	chr3:178916890	Cgg/Tgg	93	R/W
PIK3CA	PI3K	TCGA-IR-A3LK	chr3:178916836	Caa/Gaa	75	Q/E
PIK3CA	PI3K	TCGA-DS-A7WF	chr3:178952086	caT/caG	1047	H/Q
PIK3CA	PI3K	TCGA-HG-A2PA	chr3:178916930	gGc/gTc	106	G/V
PIK3CA	PI3K	TCGA-IR-A3LH	chr3:178916881	Tgt/Cgt	90	C/R
PIK3CA	PI3K	TCGA-FU-A3HZ	chr3:178921533	Ctt/Att	339	L/I
PIK3CA	PI3K	TCGA-C5-A1BE	chr3:178938934	Gaa/Aaa	726	E/K
PIK3CA	PI3K	TCGA-FU-A23K	chr3:178921549	gTg/gGg	344	V/G
PIK3CA	PI3K	TCGA-DS-A1OB	chr3:178928079	Gaa/Caa	453	E/Q
PIK3CA	PI3K	TCGA-C5-A1MK	chr3:178938934	Gaa/Aaa	726	E/K
PIK3CA	PI3K	TCGA-FU-A57G	chr3:178936095	cAg/cGg	546	Q/R
PIK3CA	PI3K	TCGA-EK-A2RN	chr3:178938934	Gaa/Aaa	726	E/K
PIK3CA	PI3K	TCGA-JW-A5VH	chr3:178916726	cGt/cAt	38	R/H
PIK3CA	PI3K	TCGA-R2-A69V	chr3:178927432	Gct/Act	399	A/T
PIK3CA	PI3K	TCGA-IR-A3LF	chr3:178951964	Ggc/Cgc	1007	G/R
PIK3CA	PI3K	TCGA-C5-A7CO	chr3:178916854	Gaa/Aaa	81	E/K
PIK3R1	PI3K	TCGA-JW-A5VL	chr5:67522828	Gaa/Aaa	109	E/K
PIK3R1	PI3K	TCGA-C5-A7UE	chr5:67522532	gCg/gTg	10	A/V
PIK3R1	PI3K	TCGA-C5-A7UE	chr5:67522531	Gcg/Acg	10	A/T
PIK3R1	PI3K	TCGA-Q1-A73O	chr5:67589255	Cag/Tag	415	Q/*
PIK3R1	PI3K	TCGA-IR-A3LH	chr5:67576382	Cag/Gag	221	Q/E
PIK3R1	PI3K	TCGA-Q1-A73O	chr5:67589631	aGa/aCa	465	R/T
PIK3R1	PI3K	TCGA-Q1-A73O	chr5:67591128	aGa/aTa	574	R/I
PIK3R1	PI3K	TCGA-DR-A0ZM	chr5:67591082	Att/Gtt	559	I/V
PIK3R1	PI3K	TCGA-Q1-A73O	chr5:67591079	Gaa/Caa	558	E/Q
PPP2R1A	Cell Cycle/Apoptosis	TCGA-DS-A0VK	chr19:52714601	tCg/tTg	120	S/L
PPP2R1A	Cell Cycle/Apoptosis	TCGA-FU-A23L	chr19:52723005	aTc/aAc	397	I/N
PTCH1	HH	TCGA-DR-A0ZM	chr9:98242341	gGa/gCa	326	G/A
PTCH1	HH	TCGA-EA-A410	chr9:98209372	cCt/cAt	1389	P/H
PTEN	PI3K	TCGA-C5-A7CL	chr10:89717661	tCa/tGa	229	S/*
PTEN	PI3K	TCGA-FU-A3TQ	chr10:89624269	Aga/Tga	15	R/*
PTEN	PI3K	TCGA-EK-A2RK	chr10:89717729	Gat/Aat	252	D/N
PTEN	PI3K	TCGA-C5-A1BM	chr10:89685300	taC/taG	65	Y/*
PTEN	PI3K	TCGA-C5-A1BQ	chr10:89711893	Cag/Tag	171	Q/*
PTEN	PI3K	TCGA-FU-A3HZ	chr10:89720822	Ctt/Ttt	325	L/F
PTEN	PI3K	TCGA-EK-A2RK	chr10:89720783	Gac/Aac	312	D/N
RB1	Cell Cycle/Apoptosis	TCGA-EA-A5ZE	chr13:48953743	gGa/gTa	449	G/V
RB1	Cell Cycle/Apoptosis	TCGA-EK-A3GK	chr13:48923137	tgG/tgT	195	W/C
RB1	Cell Cycle/Apoptosis	TCGA-Q1-A73O	chr13:48942733	Cca/Gca	374	P/A
RB1	Cell Cycle/Apoptosis	TCGA-C5-A7CO	chr13:49047512	Ggt/Tgt	836	G/C
RB1	Cell Cycle/Apoptosis	TCGA-JX-A3Q0	chr13:49030426	tCa/tAa	634	S/*
RB1	Cell Cycle/Apoptosis	TCGA-C5-A1BQ	chr13:49039158	Gaa/Taa	746	E/*
RET	RAS; PI3K	TCGA-Q1-A6DW	chr10:43617418	Gca/Tca	919	A/S
SETBP1	Chromatin Modification; Replication	TCGA-MU-A51Y	chr18:42533025	caG/caC	1240	Q/H
SETBP1	Chromatin Modification; Replication	TCGA-FU-A40J	chr18:42532180	Gag/Aag	959	E/K
SETD2	Chromatin Modification	TCGA-C5-A7CO	chr3:47163506	Att/Gtt	874	I/V
SETD2	Chromatin Modification	TCGA-EK-A2PG	chr3:47164447	tCa/tTa	560	S/L
SETD2	Chromatin Modification	TCGA-EA-A410	chr3:47162101	gAt/gTt	1342	D/V
SETD2	Chromatin Modification	TCGA-EK-A3GK	chr3:47162374	tCa/tTa	1251	S/L
SETD2	Chromatin Modification	TCGA-IR-A3LF	chr3:47144898	Caa/Gaa	1619	Q/E
SETD2	Chromatin Modification	TCGA-MY-A5BF	chr3:47163172	gGa/gTa	985	G/V
SETD2	Chromatin Modification	TCGA-C5-A1BN	chr3:47162506	tCt/tGt	1207	S/C
SETD2	Chromatin Modification	TCGA-C5-A1M7	chr3:47098367	Cca/Tca	2303	P/S
SETD2	Chromatin Modification	TCGA-EA-A410	chr3:47098435	gTc/gCc	2280	V/A
SETD2	Chromatin Modification	TCGA-MY-A5BF	chr3:47163172	gGa/gTa	985	G/V
SETD2	Chromatin Modification	TCGA-EA-A50E	chr3:47125724	tCg/tTg	1849	S/L
SF3B1	Transcriptional Regulation	TCGA-EA-A50E	chr2:198260882	gGa/gCa	1146	G/A
SF3B1	Transcriptional Regulation	TCGA-HM-A4S6	chr2:198285155	Gat/Aat	138	D/N
SF3B1	Transcriptional Regulation	TCGA-HM-A4S6	chr2:198285155	Gat/Aat	138	D/N
SMAD2	TGF-b	TCGA-IR-A3LK	chr18:45374926	tCa/tGa	306	S/*
SMAD4	TGF-b	TCGA-Q1-A5R3	chr18:48591919	cGc/cAc	361	R/H
SMAD4	TGF-b	TCGA-EX-A3L1	chr18:48603032	Cga/Tga	445	R/*
SMAD4	TGF-b	TCGA-Q1-A73O	chr18:48591955	aCa/aGa	373	T/R
SMARCA4	Chromatin Modification	TCGA-C5-A7CH	chr19:11106940	Cgc/Tgc	549	R/C
SMARCA4	Chromatin Modification	TCGA-Q1-A73O	chr19:11170754	cGg/cAg	1601	R/Q
SMARCA4	Chromatin Modification	TCGA-C5-A7UH	chr19:11106898	Gag/Aag	535	E/K
SMARCA4	Chromatin Modification	TCGA-EA-A44S	chr19:11123682	Gcc/Ccc	778	A/P
SMARCA4	Chromatin Modification	TCGA-C5-A7UH	chr19:11107185	Gaa/Aaa	593	E/K
SMARCA4	Chromatin Modification	TCGA-Q1-A73S	chr19:11129654	taC/taA	820	Y/*
SMARCA4	Chromatin Modification	TCGA-C5-A1MI	chr19:11134251	Cgg/Tgg	973	R/W
SMARCB1	Chromatin Modification	TCGA-IR-A3LL	chr22:24143243	Gac/Aac	159	D/N
SMARCB1	Chromatin Modification	TCGA-LP-A4AV	chr22:24159068	tCc/tGc	247	S/C
SMO	HH	TCGA-EA-A410	chr7:128845550	Gcc/Tcc	283	A/S
SPOP	Chromatin Modification; HH	TCGA-JW-A5VH	chr17:47696599	Atg/Gtg	117	M/V
STAG2	DNA Damage Control	TCGA-DS-A0VM	chrX:123164963	aaG/aaC	92	K/N
STAG2	DNA Damage Control	TCGA-FU-A3HZ	chrX:123229269	ttC/ttA	1251	F/L
STAG2	DNA Damage Control	TCGA-Q1-A5R2	chrX:123184049	Gaa/Aaa	303	E/K
STK11	mTOR	TCGA-C5-A7X3	chr19:1223135	Gat/Aat	358	D/N
STK11	mTOR	TCGA-C5-A7X3	chr19:1223012	Gaa/Aaa	317	E/K
STK11	mTOR	TCGA-C5-A7CL	chr19:1221966	cCg/cTg	294	P/L
STK11	mTOR	TCGA-C5-A7CL	chr19:1218457	aTc/aAc	111	I/N
STK11	mTOR	TCGA-C5-A7X3	chr19:1223138	Gac/Tac	359	D/Y
STK11	mTOR	TCGA-C5-A3HE	chr19:1220433	Gac/Aac	176	D/N
STK11	mTOR	TCGA-EK-A2R8	chr19:1220443	cCg/cAg	179	P/Q
TET2	Chromatin Modification	TCGA-EA-A439	chr4:106190797	Cgt/Tgt	1359	R/C
TET2	Chromatin Modification	TCGA-C5-A7UC	chr4:106157306	tCa/tGa	736	S/*
TET2	Chromatin Modification	TCGA-EA-A439	chr4:106196258	Cta/Gta	1531	L/V
TET2	Chromatin Modification	TCGA-C5-A7UC	chr4:106157380	Cct/Gct	761	P/A
TET2	Chromatin Modification	TCGA-JW-A5VL	chr4:106158171	atC/atG	1024	I/M
TNFAIP3	Cell Cycle/Apoptosis; MAPK	TCGA-C5-A2M2	chr6:138192623	Cga/Gga	87	R/G
TNFAIP3	Cell Cycle/Apoptosis; MAPK	TCGA-DS-A7WF	chr6:138202276	gaG/gaT	731	E/D
TP53	Cell Cycle/Apoptosis; DNA Damage Control	TCGA-IR-A3LA	chr17:7578269	Ctt/Ttt	194	L/F
TP53	Cell Cycle/Apoptosis; DNA Damage Control	TCGA-JX-A3Q0	chr17:7577077	gaG/gaC	287	E/D
TP53	Cell Cycle/Apoptosis; DNA Damage Control	TCGA-EA-A556	chr17:7577536	Agg/Tgg	249	R/W
TP53	Cell Cycle/Apoptosis; DNA Damage Control	TCGA-JX-A3Q0	chr17:7576889	aaG/aaC	319	K/N
TP53	Cell Cycle/Apoptosis; DNA Damage Control	TCGA-LP-A5U2	chr17:7577568	tGt/tTt	238	C/F
TP53	Cell Cycle/Apoptosis; DNA Damage Control	TCGA-EK-A2PM	chr17:7578534	aaG/aaC	132	K/N
TP53	Cell Cycle/Apoptosis; DNA Damage Control	TCGA-BI-A20A	chr17:7572982	tCt/tGt	376	S/C
TP53	Cell Cycle/Apoptosis; DNA Damage Control	TCGA-IR-A3LA	chr17:7577127	Gag/Aag	271	E/K
TP53	Cell Cycle/Apoptosis; DNA Damage Control	TCGA-C5-A1M6	chr17:7578382	tCa/tGa	183	S/*
TRAF7	Apoptosis	TCGA-JX-A3Q0	chr16:2225536	aaG/aaC	513	K/N
TRAF7	Apoptosis	TCGA-RA-A741	chr16:2225135	gCa/gTa	457	A/V
TSC1	PI3K	TCGA-EK-A3GK	chr9:135781123	aaG/aaT	614	K/N
TSC1	PI3K	TCGA-EK-A2IP	chr9:135778087	Gag/Cag	766	E/Q
TSC1	PI3K	TCGA-C5-A1ME	chr9:135801105	Gaa/Aaa	78	E/K
TSC1	PI3K	TCGA-EA-A3HS	chr9:135778080	cGt/cAt	768	R/H
U2AF1	Transcriptional Regulation	TCGA-IR-A3LA	chr21:44524456	tCt/tTt	34	S/F
U2AF1	Transcriptional Regulation	TCGA-EX-A69L	chr21:44524456	tCt/tTt	34	S/F
