# Supplementary material for: Emerging role of mutations in epigenetic regulators including MLL2 derived from The Cancer Genome Atlas for cervical cancer
Source: BMC Cancer. 2017 Apr 8;17:252. doi: 10.1186/s12885-017-3257-x (PMC5385072; doi:10.1186/s12885-017-3257-x)
Supplement: Supplementary file 8 — Details of the 25 missense mutations destroying phosphorylation sites. (XLS 26 kb) [file 12885_2017_3257_MOESM8_ESM.xls]

## Sheet: ReKINectOutput_MisSence
Table S4.Details of the 25 missense mutations destroying phosphorylation sites
Gene	Amino Acid Change	Perturbation	NearbyPsites	Phosphorylation site
SMARCA4	p.E593K	Mutation around phosphorylation site	-3	596
SMARCA4	p.E535K	Mutation around phosphorylation site	-3	538
SETD2	p.S560L	Mutation around phosphorylation site	5	555
SETD2	p.S1849L	Mutation around phosphorylation site	4,5,-4	1844;1845;1853
SETD2	p.S1207C	Destruction of phosphorylation site	0	1207
PBRM1	p.I376M	Mutation around phosphorylation site	5,1	371;375
NCOR1	p.R1201K	Mutation around phosphorylation site	-5	1206
MLL2	p.R4478W	Mutation around phosphorylation site	3	4475
MLL2	p.Q2337E	Mutation around phosphorylation site	5	2332
MLL2	p.G4477R	Mutation around phosphorylation site	2	4475
MLL2	p.G1697C	Mutation around phosphorylation site	5	1692
KDM6A	p.S818L	Destruction of phosphorylation site	0	818
KDM6A	p.S814F	Mutation around phosphorylation site	-4	818
EZH2	p.P364S	Mutation around phosphorylation site	-3,-4	367;368
EP300	p.A627V	Mutation around phosphorylation site	-2,-3	629;630
DNMT3A	p.R143Q	Mutation around phosphorylation site	5	138
DNMT1	p.S328F	Destruction of phosphorylation site	0	328
DNMT1	p.I966M	Mutation around phosphorylation site	-4	970
DNMT1	p.D124H	Mutation around phosphorylation site	-3	127
DAXX	p.S702F	Destruction of phosphorylation site	0,-5	702;707
DAXX	p.E172K	Mutation around phosphorylation site	-4	176
CREBBP	p.S129L	Destruction of phosphorylation site	0,5	124;129
CREBBP	p.R1446C	Mutation around phosphorylation site	-4	1450
ARID1A	p.S702C	Destruction of phosphorylation site	4,-3,0	702;698;705
ARID1A	p.S1184L	Destruction of phosphorylation site	0,2	1184
